# Supplementary material for: The Prevalence of Nonalcoholic Fatty Liver Disease and Related Metabolic Comorbidities Was Associated with Age at Onset of Moderate to Severe Plaque Psoriasis: A Cross-Sectional Study
Source: PLoS One. 2017 Jan 18;12(1):e0169952. doi: 10.1371/journal.pone.0169952 (PMC5242531; doi:10.1371/journal.pone.0169952)
Supplement: S1 Table — Groups (age of onset):1, early onset; 2, late onset; 3, childhood onset; NAFLD: non-alcoholic fatty liver; diabetes, hypertriglyceridemia, NAFLD, hyperuricemia, metabolic syndrome, hypo-HDL, hypertension, waist circumference: 1, yes;2,no. (XLS) [file pone.0169952.s002.xls]

## Sheet: revised3
groupsageofonset	number	sex	ageyrs	ageofonsetyrs	diabetes	hypertriglyceridemia	NAFLD	hyperuricemia	metabolicsyndrome	hypoHDL	hypertention	waistcircumference	durationyrs
1	6	1	22	20	2	1	2	2	2	2	2	2	2
1	8	1	23	23	2	2	1	2	2	2	2	2	0
1	9	1	24	23	2	2	1	2	2	2	2	2	1
1	10	1	24	18	1	2	1	2	2	1	2	2	6
1	12	1	25	23	2	2	1	2	2	2	2	2	2
1	13	1	25	19	1	2	1	2	2	1	2	2	6
1	14	1	26	21	2	2	1	2	2	2	2	2	5
1	15	1	26	20	1	2	1	2	2	1	2	2	6
1	17	1	27	24	2	2	1	1	2	2	2	2	3
1	18	2	27	24	2	2	1	2	2	1	2	2	3
1	19	2	27	22	2	2	1	2	2	1	2	2	5
1	21	1	27	23	2	2	2	2	2	2	2	2	4
1	22	1	27	22	2	2	1	1	2	2	2	2	5
1	23	1	27	22	2	2	1	1	2	2	2	2	5
1	24	1	28	24	2	2	1	1	2	2	2	2	4
1	25	1	28	20	2	2	1	2	2	2	2	2	8
1	26	1	28	22	2	1	1	2	2	2	2	2	6
1	27	1	28	24	2	1	1	2	2	2	2	2	4
1	29	1	28	21	2	1	1	2	1	1	2	1	7
1	32	1	29	24	2	2	1	1	2	2	2	2	5
1	33	1	29	24	2	2	2	2	2	2	2	2	5
1	34	1	29	23	2	1	1	2	2	2	2	2	6
1	35	1	29	18	2	2	1	1	2	2	2	2	11
1	38	1	30	21	2	2	1	2	2	2	2	2	9
1	39	2	30	19	2	2	1	2	2	2	2	2	11
1	40	2	30	19	2	2	1	2	2	2	2	2	11
1	41	2	30	19	2	2	1	2	2	2	2	2	11
1	42	1	30	18	2	2	1	1	2	2	2	2	12
1	46	1	31	25	2	2	1	2	2	2	2	2	6
1	47	1	31	20	2	2	2	2	2	2	2	2	11
1	48	1	31	21	2	2	2	2	2	2	2	2	10
1	49	1	31	20	1	1	1	2	1	2	2	1	11
1	50	1	31	18	2	2	1	1	2	2	2	2	13
1	51	1	32	22	2	2	2	2	2	2	2	2	10
1	52	1	32	20	2	2	1	2	2	1	2	2	12
1	53	1	32	20	2	2	1	2	2	1	2	2	12
1	54	1	32	20	2	2	1	2	2	1	2	2	12
1	56	1	33	23	2	2	2	2	2	2	2	2	10
1	57	1	33	32	2	2	2	2	2	1	2	2	1
1	58	2	33	26	1	1	1	2	1	2	2	1	7
1	59	2	33	20	1	1	1	2	1	2	2	1	13
1	60	2	33	24	1	1	1	2	1	2	2	1	9
1	61	1	33	22	1	1	1	2	1	2	2	1	11
1	62	1	33	31	2	1	1	1	1	1	1	1	2
1	64	1	34	19	2	2	1	2	2	2	2	2	15
1	65	1	34	28	2	1	1	1	2	2	2	2	6
1	66	1	34	27	2	1	1	2	2	2	2	2	7
1	67	1	34	31	2	1	1	1	1	1	1	1	3
1	70	1	35	27	2	2	1	1	2	1	2	2	8
1	71	1	35	33	2	1	1	2	1	1	2	1	2
1	72	1	35	32	2	2	1	2	2	1	2	2	3
1	73	1	35	20	2	2	1	2	2	2	2	2	15
1	74	1	35	35	2	1	1	2	1	1	2	2	0
1	75	1	35	35	2	1	1	2	1	1	2	1	0
1	76	1	35	29	2	1	1	1	2	2	2	2	6
1	77	1	35	20	1	1	1	2	1	2	2	1	15
1	78	1	35	27	2	1	1	2	2	2	2	2	8
1	79	1	35	24	2	2	2	2	2	2	2	2	11
1	80	1	35	30	2	1	1	1	1	1	1	1	5
1	82	1	36	34	2	1	1	1	2	2	2	2	2
1	83	1	36	36	2	1	1	2	1	1	2	1	0
1	84	1	36	21	2	2	1	2	2	2	2	2	15
1	85	1	36	36	2	1	1	2	1	1	2	1	0
1	86	1	36	30	2	1	1	1	2	2	2	2	6
1	87	1	36	29	2	1	1	2	2	2	2	2	7
1	88	1	36	28	2	1	1	2	2	2	2	2	8
1	89	1	36	28	2	2	1	2	2	2	2	2	8
1	90	1	36	28	2	1	1	2	2	2	2	2	8
1	91	1	36	25	2	2	2	2	2	2	2	2	11
1	96	1	37	27	2	2	1	1	2	1	2	2	10
1	97	1	37	20	2	1	1	2	2	2	2	2	17
1	98	1	37	21	2	1	1	2	2	2	2	2	16
1	99	1	37	19	2	1	1	2	2	2	2	2	18
1	100	1	37	35	2	1	1	2	1	1	2	1	2
1	101	1	37	32	2	2	1	2	2	1	2	2	5
1	102	1	37	35	2	2	1	2	2	2	2	2	2
1	103	1	37	26	2	2	1	2	2	2	2	2	11
1	105	1	38	26	2	2	1	2	2	2	2	2	12
1	106	1	38	18	2	1	1	1	1	1	2	1	20
1	107	1	38	18	2	1	1	1	1	1	2	1	20
1	108	1	38	35	2	2	1	2	2	2	2	2	3
1	109	1	38	36	2	2	1	2	2	2	2	2	2
1	110	1	38	29	2	1	1	2	2	2	2	2	9
1	111	1	38	28	2	2	1	2	2	2	2	2	10
1	112	1	38	20	2	1	2	2	2	2	2	2	18
1	113	1	38	35	2	1	1	2	2	1	2	2	3
1	115	1	39	27	2	2	1	1	2	1	2	2	12
1	116	1	39	27	2	2	1	2	2	2	2	2	12
1	117	1	39	28	2	2	1	2	2	2	2	2	11
1	118	1	39	18	2	1	1	1	1	1	2	1	21
1	119	1	39	21	2	1	2	2	2	2	2	2	18
1	120	1	39	20	2	1	2	2	2	2	2	2	19
1	121	1	39	36	2	1	1	2	2	1	2	2	3
1	122	1	39	36	2	1	1	2	2	1	2	2	3
1	125	1	40	35	2	1	1	1	2	2	2	2	5
1	126	1	40	36	2	2	1	2	2	2	2	2	4
1	127	1	40	18	2	1	1	1	2	2	2	2	22
1	128	1	40	30	2	1	1	2	2	1	2	2	10
1	129	1	40	27	2	2	2	2	2	2	2	2	13
1	130	1	40	26	2	2	1	1	2	2	2	2	14
1	131	1	40	32	2	1	1	2	2	2	2	2	8
1	132	1	40	33	2	1	1	2	2	2	2	2	7
1	133	1	41	31	2	2	2	2	2	2	2	2	10
1	134	1	41	35	1	2	1	2	2	2	2	2	6
1	135	1	41	28	2	2	2	2	2	2	2	2	13
1	136	1	41	32	2	1	1	2	2	2	2	2	9
1	137	1	42	32	2	2	2	2	2	2	2	2	10
1	138	1	42	26	2	2	2	2	2	2	2	2	16
1	139	1	42	37	2	2	1	2	2	2	2	2	5
1	140	1	42	40	2	2	2	2	2	2	2	2	2
1	141	1	42	40	2	2	2	2	2	2	2	2	2
1	142	1	42	18	2	1	1	1	2	2	2	2	24
1	143	1	42	30	2	1	1	2	2	1	2	2	12
1	144	1	42	23	2	2	2	2	2	2	2	2	19
1	145	1	42	20	2	2	2	2	2	2	2	2	22
1	146	1	42	21	2	2	2	2	2	2	2	2	21
1	147	1	42	18	2	2	2	2	2	2	2	2	24
1	149	1	43	33	2	2	2	2	2	2	2	2	10
1	150	1	43	24	2	2	2	2	2	2	2	2	19
1	151	2	44	36	2	2	1	2	2	2	2	2	8
1	152	1	44	34	2	1	1	1	1	2	2	1	10
1	153	1	44	39	2	2	1	2	2	2	2	2	5
1	154	1	44	38	1	2	1	2	2	2	1	2	6
1	155	1	44	18	2	1	1	1	2	2	2	2	26
1	156	1	44	22	2	2	2	2	2	2	2	2	22
1	160	1	45	39	1	2	1	2	2	2	2	2	6
1	161	1	45	40	2	2	2	2	2	2	2	2	5
1	162	2	45	36	2	1	1	2	2	1	2	2	9
1	163	2	45	33	2	2	2	2	2	2	2	2	12
1	165	1	46	40	2	1	1	2	2	2	2	2	6
1	166	2	46	36	2	1	1	2	1	1	2	1	10
1	167	1	46	25	2	1	1	2	1	1	1	1	21
1	168	2	46	34	2	2	2	2	2	2	2	2	12
1	171	1	47	26	2	2	2	2	2	2	1	2	21
1	172	2	47	36	2	2	1	2	2	2	2	2	11
1	173	2	47	36	2	1	1	2	1	1	2	1	11
1	174	1	47	36	2	1	1	2	2	1	2	2	11
1	175	1	47	37	2	1	1	2	2	1	2	2	10
1	176	2	47	33	2	2	2	2	2	2	2	2	14
1	179	2	48	28	2	2	1	2	2	2	2	2	20
1	180	1	48	30	2	1	1	2	2	1	2	2	18
1	187	2	49	30	2	2	1	2	2	2	2	2	19
1	188	1	49	20	2	1	1	2	1	1	2	1	29
1	189	1	49	23	2	1	1	2	1	1	2	2	26
1	190	1	49	35	2	1	1	2	1	1	2	1	14
1	191	1	49	18	2	1	1	1	1	2	2	2	31
1	192	1	49	29	2	2	1	1	2	2	2	1	20
1	193	1	49	30	2	2	1	1	2	2	2	1	19
1	197	2	50	37	2	2	1	2	2	2	2	2	13
1	198	1	50	30	2	2	2	2	2	2	2	2	20
1	199	2	50	26	2	2	1	2	2	2	2	2	24
1	200	1	50	18	2	1	1	1	2	2	2	2	32
1	201	1	50	40	2	2	1	2	2	2	2	2	10
1	202	1	50	18	1	1	1	2	1	2	2	1	32
1	203	1	50	28	2	2	1	1	2	2	2	2	22
1	208	1	51	35	2	2	1	2	2	2	2	2	16
1	209	1	51	18	2	1	1	1	2	2	2	2	33
1	210	1	51	40	2	2	1	2	2	2	2	2	11
1	211	1	51	18	1	1	1	2	1	2	2	1	33
1	212	1	51	37	1	1	2	2	1	2	1	1	14
1	213	1	51	35	1	1	2	2	1	2	2	1	16
1	216	1	52	26	2	2	2	2	2	2	2	2	26
1	217	1	52	23	2	2	2	2	2	2	2	2	29
1	218	1	52	40	2	1	1	2	2	2	2	2	12
1	219	1	52	29	2	2	2	2	2	1	2	2	23
1	220	1	52	30	2	2	2	2	2	1	2	2	22
1	221	1	52	31	2	2	2	2	1	1	1	1	21
1	222	1	52	26	2	1	1	2	1	1	2	1	26
1	223	1	52	20	2	1	1	1	2	2	2	2	32
1	224	1	52	21	2	1	1	1	2	2	2	2	31
1	225	1	52	20	2	1	1	1	2	2	2	2	32
1	226	1	52	40	2	2	1	2	2	2	2	2	12
1	227	1	52	18	1	1	1	2	1	2	2	1	34
1	228	1	52	30	1	2	1	2	2	2	2	2	22
1	229	1	52	29	1	2	1	2	2	2	2	2	23
1	230	1	52	31	1	2	1	2	2	2	2	2	21
1	231	2	52	30	2	2	1	2	2	2	2	2	22
1	232	2	52	30	2	2	1	2	2	2	2	2	22
1	233	1	52	20	2	1	1	2	2	2	2	2	32
1	234	1	53	29	2	2	2	2	2	2	2	2	24
1	235	2	53	29	2	2	1	2	2	2	2	2	24
1	236	1	53	33	2	1	1	2	1	2	1	1	20
1	237	1	53	19	2	1	1	2	2	2	2	2	34
1	238	1	53	20	2	1	1	2	2	2	2	2	33
1	244	1	54	23	2	2	2	2	2	2	2	2	31
1	245	1	54	33	2	1	1	2	2	2	2	2	21
1	247	1	55	31	2	2	2	2	2	2	1	2	24
1	248	1	55	10	2	1	1	2	1	1	2	1	45
1	249	1	55	26	2	1	1	2	1	1	2	1	29
1	250	1	55	32	2	1	1	2	1	2	1	1	23
1	265	1	56	23	2	2	2	2	2	2	2	2	33
1	266	1	56	36	2	2	2	2	2	2	2	2	20
1	267	1	56	25	2	1	1	1	2	1	2	2	31
1	273	1	57	37	2	2	2	2	2	2	2	2	20
1	274	1	57	38	2	2	2	2	2	2	2	2	19
1	275	1	57	26	2	1	1	2	1	1	2	1	31
1	276	1	57	24	2	1	1	1	1	1	1	1	33
1	277	1	57	36	1	1	2	2	1	2	1	1	21
1	282	1	58	35	2	2	1	2	2	2	2	2	23
1	283	1	58	40	2	1	1	2	1	2	2	1	18
1	293	1	59	35	2	2	1	2	2	2	2	2	24
1	294	1	59	37	2	2	2	2	2	2	1	2	22
1	295	1	59	37	2	2	2	2	2	2	1	2	22
1	296	1	59	37	2	2	2	2	2	2	1	2	22
1	342	1	62	26	2	1	1	2	1	1	2	1	36
1	354	2	63	30	2	1	1	2	2	2	2	2	33
1	355	2	63	31	2	1	1	2	2	2	2	2	32
1	364	1	65	25	2	1	1	2	1	1	1	1	40
1	405	1	70	38	2	2	2	2	2	2	2	2	32
1	406	1	70	39	2	2	2	2	2	2	1	2	31
1	407	1	70	38	2	2	2	2	2	2	1	2	32
1	408	1	70	21	2	2	1	2	2	2	2	2	49
1	415	1	71	20	2	2	1	2	2	2	1	2	51
1	416	1	71	22	2	2	1	2	2	2	2	2	49
1	436	2	78	28	2	1	2	1	1	1	1	1	50
1	444	2	82	28	2	1	2	1	2	1	2	2	54
2	148	1	42	41	2	2	2	2	2	2	2	2	1
2	157	2	44	43	2	2	2	2	2	2	2	2	1
2	158	1	44	41	2	2	2	2	2	2	2	2	3
2	169	1	46	41	2	2	2	2	2	2	2	2	5
2	177	2	47	43	2	1	1	2	2	1	2	2	4
2	178	2	47	44	2	1	1	2	2	1	2	2	3
2	181	1	48	41	1	1	1	2	1	2	2	1	7
2	183	1	48	43	1	1	1	2	1	2	2	1	5
2	184	1	48	46	2	2	2	2	2	2	2	2	2
2	185	1	48	44	2	2	2	2	2	2	2	2	4
2	186	1	48	43	2	1	1	2	2	2	2	2	5
2	194	1	49	44	2	2	2	2	2	2	2	2	5
2	195	1	49	43	2	1	1	1	2	2	2	2	6
2	196	1	49	43	2	1	1	2	2	2	2	2	6
2	204	1	50	42	2	2	2	2	2	2	2	2	8
2	206	1	50	42	2	2	2	2	2	2	2	2	8
2	207	1	50	43	2	1	1	2	2	2	2	2	7
2	214	1	51	46	2	2	2	2	2	2	2	2	5
2	215	1	51	45	2	2	2	2	2	2	2	2	6
2	239	2	53	50	2	2	2	2	2	2	2	2	3
2	240	1	53	41	2	1	1	2	2	1	2	2	12
2	241	1	53	46	1	2	1	2	2	2	2	2	7
2	242	1	53	43	2	2	2	2	2	2	2	2	10
2	246	1	54	44	2	1	1	2	2	2	2	2	10
2	251	2	55	49	2	2	2	2	2	2	2	2	6
2	252	2	55	51	2	2	2	2	2	2	2	2	4
2	253	2	55	45	2	2	1	2	2	2	2	2	10
2	254	1	55	43	2	1	1	2	2	1	2	2	12
2	255	1	55	54	2	2	2	2	2	1	2	2	1
2	256	1	55	52	2	2	2	2	2	1	2	2	3
2	257	1	55	53	2	2	2	2	2	1	2	2	2
2	261	1	55	45	2	2	1	2	2	2	2	2	10
2	262	1	55	45	2	2	1	2	2	2	2	2	10
2	263	1	55	45	2	2	2	2	2	2	2	2	10
2	264	1	55	47	1	2	1	2	2	1	2	2	8
2	268	1	56	52	2	2	1	2	2	2	2	2	4
2	269	2	56	46	2	2	1	2	2	2	2	2	10
2	270	2	56	55	1	1	1	2	1	1	1	1	1
2	271	2	56	55	1	1	1	2	1	1	1	1	1
2	272	1	56	46	1	2	2	2	2	2	2	2	10
2	278	1	57	51	2	2	2	2	2	2	2	2	6
2	279	1	57	52	2	2	2	2	2	2	2	2	5
2	280	2	57	56	2	2	1	2	2	2	2	2	1
2	281	1	57	47	1	2	1	2	1	1	1	1	10
2	285	1	58	51	2	2	1	2	2	2	2	2	7
2	286	2	58	47	2	2	1	2	2	2	2	2	11
2	287	2	58	58	1	1	1	2	1	1	2	1	0
2	289	2	58	51	2	1	1	1	2	2	1	2	7
2	290	2	58	51	2	2	2	2	2	2	2	2	7
2	291	1	58	46	1	2	2	2	2	1	2	2	12
2	292	2	58	57	2	2	1	2	2	2	2	2	1
2	297	1	59	50	2	2	1	2	2	2	2	2	9
2	298	1	59	47	1	2	2	2	2	2	2	2	12
2	299	1	59	46	1	2	2	2	2	2	2	2	13
2	301	1	59	50	2	2	2	2	2	2	2	2	9
2	302	1	59	45	1	2	2	2	2	1	2	2	14
2	304	2	59	59	2	2	2	2	2	2	2	2	0
2	305	2	59	59	2	2	2	2	2	2	2	2	0
2	306	2	59	59	2	2	2	2	2	2	2	2	0
2	307	2	59	59	2	2	2	2	2	2	2	2	0
2	308	2	59	57	2	2	1	2	2	2	2	2	2
2	309	2	59	43	2	1	1	2	2	2	2	2	16
2	310	1	60	41	2	2	2	2	2	1	2	2	19
2	312	1	60	51	1	2	2	2	2	1	2	2	9
2	313	1	60	53	1	2	2	2	2	1	2	2	7
2	315	1	60	57	2	2	2	2	2	2	2	2	3
2	316	1	60	58	2	2	2	2	2	2	2	2	2
2	317	1	60	59	1	2	1	2	2	2	2	2	1
2	318	1	60	58	1	2	1	2	2	2	2	2	2
2	319	1	60	59	1	2	1	2	2	2	2	2	1
2	320	1	60	44	1	2	2	2	2	2	2	2	16
2	321	1	60	55	2	2	2	2	2	2	2	2	5
2	322	1	60	55	2	1	2	2	2	2	2	2	5
2	323	1	60	54	2	2	1	2	2	2	2	2	6
2	324	1	60	50	2	2	1	2	2	2	2	2	10
2	325	1	60	46	1	2	2	2	2	2	2	2	14
2	326	1	60	57	2	2	2	2	2	2	2	2	3
2	329	1	60	44	1	2	2	2	1	1	1	2	16
2	330	2	60	59	2	2	2	2	2	2	2	2	1
2	331	2	60	43	2	1	1	2	2	2	2	2	17
2	332	2	61	42	2	2	2	2	2	2	1	2	19
2	334	1	61	58	2	2	2	2	2	2	2	2	3
2	335	2	61	60	2	2	2	2	2	2	2	2	1
2	336	1	61	54	2	2	2	2	2	2	1	2	7
2	337	1	61	55	2	2	2	2	2	2	2	2	6
2	338	1	61	53	2	1	2	2	2	2	1	2	8
2	339	1	61	48	2	2	1	2	2	2	1	2	13
2	340	1	61	47	2	2	1	2	2	2	2	2	14
2	341	2	61	42	2	1	1	2	2	2	2	1	19
2	345	1	62	58	2	2	2	2	2	2	2	2	4
2	346	2	62	59	2	2	2	2	2	2	2	2	3
2	347	1	62	53	2	1	2	2	2	2	2	1	9
2	348	1	62	52	2	2	1	2	2	2	1	2	10
2	349	1	62	55	2	2	2	2	2	2	1	2	7
2	350	1	62	57	2	2	2	2	2	2	2	2	5
2	351	1	62	56	2	2	2	2	2	2	2	2	6
2	352	1	62	54	2	2	2	2	2	2	1	2	8
2	356	1	63	50	2	2	1	2	2	2	2	2	13
2	357	1	63	51	2	2	1	2	2	2	2	2	12
2	358	1	63	52	2	2	2	2	2	2	2	2	11
2	359	2	63	59	2	2	2	2	2	2	1	2	4
2	360	1	64	41	1	2	2	2	1	1	1	2	23
2	361	1	64	50	2	1	1	2	1	1	1	1	14
2	362	1	64	62	2	2	2	2	2	1	2	2	2
2	363	1	64	48	2	2	1	2	2	2	2	2	16
2	365	2	65	44	1	2	2	2	1	2	1	1	21
2	366	1	65	63	2	1	1	2	2	1	2	2	2
2	367	1	65	61	2	2	1	2	2	2	2	2	4
2	368	1	65	63	2	2	2	2	2	2	1	2	2
2	369	1	65	62	2	2	2	2	2	2	2	2	3
2	370	1	65	54	1	1	2	2	1	1	2	1	11
2	371	1	65	62	2	2	2	2	2	1	2	2	3
2	372	1	65	58	1	1	1	1	1	1	1	1	7
2	373	1	65	57	2	2	2	2	2	2	2	2	8
2	374	1	66	63	2	2	2	2	2	2	2	2	3
2	376	1	66	54	1	2	2	2	2	2	2	2	12
2	377	1	66	57	2	1	1	2	2	1	2	2	9
2	378	1	66	60	2	2	2	2	2	1	2	2	6
2	379	1	66	57	1	1	1	1	1	1	1	1	9
2	380	1	66	52	1	1	1	2	1	1	2	1	14
2	381	1	66	58	2	2	2	2	2	2	2	2	8
2	382	2	67	67	2	2	1	2	2	2	2	2	0
2	383	1	67	64	2	2	2	2	2	2	2	2	3
2	384	1	67	54	1	2	2	2	2	2	2	2	13
2	385	1	67	54	1	1	2	2	1	1	2	1	13
2	386	1	67	53	1	1	2	2	1	1	2	1	14
2	387	1	67	58	1	1	1	1	1	2	2	1	9
2	388	1	67	54	1	2	1	2	1	1	1	1	13
2	389	1	67	57	1	1	2	2	1	2	1	2	10
2	391	1	68	55	2	1	1	2	2	1	2	2	13
2	392	1	68	58	1	2	2	2	2	2	2	1	10
2	393	1	68	54	1	2	1	2	2	2	2	2	14
2	394	1	68	57	1	1	2	2	2	2	2	2	11
2	395	2	69	65	2	2	1	2	2	2	2	1	4
2	396	1	69	69	2	2	2	2	2	2	2	2	0
2	397	1	69	59	1	2	2	2	2	2	1	2	10
2	398	1	69	64	2	1	1	2	2	2	2	2	5
2	399	1	69	63	2	1	1	2	2	2	2	2	6
2	400	1	69	63	2	2	2	2	2	2	2	2	6
2	401	1	69	60	1	2	2	2	2	2	2	2	9
2	402	1	69	59	1	2	2	2	2	2	1	2	10
2	403	1	69	59	1	2	2	2	2	2	1	2	10
2	404	1	69	57	1	1	2	2	2	2	2	2	12
2	409	2	70	69	2	2	1	2	2	2	1	2	1
2	410	1	70	69	2	2	2	2	2	2	2	2	1
2	411	1	70	59	1	2	2	2	2	2	2	2	11
2	412	1	70	53	1	2	2	2	2	1	2	2	17
2	413	1	70	54	1	2	2	2	2	1	2	2	16
2	414	1	70	52	1	2	2	2	2	1	2	2	18
2	417	1	71	69	1	1	2	2	1	1	2	1	2
2	418	1	72	54	1	1	1	2	1	1	2	1	18
2	419	2	73	55	2	1	1	2	2	2	2	2	18
2	420	1	73	55	2	2	1	2	2	2	1	2	18
2	421	1	73	51	2	2	1	2	2	2	2	2	22
2	422	1	73	53	1	1	1	2	1	1	2	2	20
2	423	1	74	55	2	2	1	2	2	2	2	1	19
2	424	2	74	53	2	1	1	2	2	2	2	1	21
2	425	2	74	53	2	1	1	2	2	2	2	1	21
2	426	1	74	64	2	2	2	2	2	2	2	2	10
2	427	1	74	65	2	2	2	2	2	2	2	2	9
2	428	1	74	53	1	1	1	2	1	1	2	2	21
2	429	1	75	56	1	2	2	2	2	1	2	2	19
2	430	1	75	55	2	2	1	2	2	2	2	2	20
2	431	1	75	63	2	2	2	2	2	2	2	2	12
2	432	1	75	53	2	2	1	2	2	2	2	2	22
2	433	1	76	55	1	2	2	2	2	1	2	2	21
2	434	1	76	55	2	2	1	2	2	2	2	2	21
2	435	1	77	54	1	2	2	2	2	1	2	2	23
2	438	1	78	71	1	2	2	2	2	2	2	1	7
2	440	1	79	71	1	2	2	2	2	2	2	1	8
2	441	1	79	71	1	2	2	2	2	2	2	1	8
2	443	1	80	78	2	2	2	2	2	2	2	2	2
2	445	1	83	75	2	2	2	2	2	2	2	2	8
2	446	1	83	73	2	2	2	2	2	2	1	2	10
2	447	1	85	73	2	2	2	2	2	2	2	2	12
3	1	1	18	13	2	1	1	1	2	2	2	2	5
3	2	1	18	15	2	1	1	1	2	2	2	2	3
3	3	1	20	11	2	1	1	1	2	2	2	2	9
3	7	1	22	14	2	2	2	2	2	2	2	2	8
3	11	1	24	15	2	2	2	2	2	2	2	2	9
3	16	1	26	16	2	2	2	2	2	2	2	2	10
3	31	1	28	15	2	2	1	1	2	2	1	2	13
3	36	2	29	14	2	2	2	2	2	2	2	2	15
3	37	1	29	13	2	2	1	1	2	2	1	2	16
3	43	2	30	13	2	2	2	2	2	2	2	2	17
3	44	2	30	12	2	2	2	2	2	2	2	2	18
3	45	1	30	14	2	2	1	1	2	2	2	2	16
3	55	1	32	13	2	2	2	2	2	2	2	2	19
3	63	2	33	10	2	2	2	2	2	2	2	2	23
3	68	1	34	11	2	2	2	2	2	2	2	2	23
3	69	1	34	16	1	2	2	2	1	1	2	1	18
3	81	1	35	15	2	2	2	2	2	2	2	2	20
3	92	1	36	15	2	2	2	2	2	2	2	2	21
3	93	2	36	16	2	2	2	2	2	2	2	2	20
3	94	2	36	13	2	2	2	2	2	2	2	2	23
3	95	1	36	14	2	2	2	2	2	2	2	2	22
3	114	2	38	12	2	2	2	2	2	2	2	2	26
3	123	2	39	16	2	2	2	2	2	2	2	2	23
3	124	2	39	14	2	2	2	2	2	2	2	2	25
3	159	1	44	15	2	2	2	2	2	1	2	2	29
3	164	1	45	15	2	2	2	2	2	1	2	2	30
3	170	1	46	15	2	2	2	2	2	1	2	2	31
1	448	2	27	22	2	2	1	2	2	1	2	2	5
1	449	2	28	20	2	2	1	2	2	1	2	2	8
1	450	1	30	23	2	2	2	2	2	2	2	2	7
1	451	1	30	22	2	2	1	1	2	2	2	2	8
1	452	1	34	25	2	2	2	2	2	2	2	2	9
1	453	1	35	27	2	2	1	1	2	1	2	2	8
1	454	1	37	20	2	1	1	2	2	2	2	2	17
1	455	1	37	21	2	1	1	2	2	2	2	2	16
1	456	1	40	19	2	1	1	2	2	2	2	2	21
1	457	1	45	30	2	2	1	1	2	2	2	2	15
1	458	2	46	37	2	2	1	2	2	2	2	2	9
1	459	1	50	30	2	2	2	2	2	2	2	2	20
1	460	2	55	26	2	1	1	2	1	1	2	2	29
2	462	1	44	41	2	2	2	2	2	2	2	2	3
2	463	1	46	41	2	2	2	2	2	2	2	2	5
2	464	2	48	43	2	1	1	2	1	1	1	2	5
2	465	1	51	45	2	2	2	2	2	2	2	2	6
2	466	2	53	50	2	2	2	2	2	2	2	2	3
2	467	1	53	41	2	1	1	2	1	1	1	1	12
2	468	2	56	55	1	1	1	2	1	1	2	2	1
2	469	1	57	46	1	2	2	2	2	2	2	2	11
